# Supplementary material for: Exon First Nucleotide Mutations in Splicing: Evaluation of In Silico Prediction Tools
Source: PLoS One. 2014 Feb 21;9(2):e89570. doi: 10.1371/journal.pone.0089570 (PMC3931810; doi:10.1371/journal.pone.0089570)
Supplement: Table S6 — Individual SRE predictions. The individual predictions for all the herein analyzed sequences obtained at Sroogle engine. The table is divided into two parts, one with borders of exons and introns being kept when inserted in the Sroogle engine; the other with the whole sequence considered as an exonic one. Mut = mutant, wt = wild type. Other abbreviations as well as the colors identifying SRE types (red for enhancers, green for silencers and gray for nonspecified regulators) were adopted from Sroogle [S4]. (XLSX) [file pone.0089570.s004.xlsx]

## Sheet: exon border preserved
Sequence	gene	exon	mutation	wt			mut
				SRE (Sroogle)	sequence	score	SRE (Sroogle)	sequence	score
test set sequences (corresponding to sequences shown in Figure 2A)
O13	BTK	15	c.1482g>t	-	-	-	Voelker up	AGtAAT	0.1895
							Voelker up	AGtAA	0.4335
							Voelker up	GtAAT	0.1613
HK08	BTK	18	c.1883g>a	Wang	GGGTTT	-	Wang	aGGTTT	-
							Yeo up	TTCTAGa	-
PID1	BTK	10	g>t	-	-	-	-	-	-
PID2	BTK	17	g>a	-	-	-	-	-	-
PID3	SERPING1	4	g>a	-	-	-	-	-	-
PID4	FAS	8	g>t	Fairbrother	GAAACA	-	Voelker up	AGtAA	0.4335
							Voelker up	GtAAA	0.3497
PID5	NBN	13	g>a	-	-	-	-	-	-
PID6	ATM	32	g>t	Voelker up	AGGAAAT	0.6031	Voelker up	AGtAA	0.4335
				Voelker up	GGAAAT	0.5037	Voelker up	GtAAAT	0.5047
							Voelker up	GtAAA	0.3497
PID7	ATM	10	g>t	-	-	-	-	-	-
PID8	CD55	9	g>c	Yeo up	GTAGGT	-	SRp40	cTACTAC	0.7779
PID9	IL17RA	12	g>c	-	-	-	Goren	cGCCTG	0.3439
Fu01	GH1	3	g>t	Chasin ESE	GAAGAAGC	0.98689	Voelker up	AGtAA	0.4335
				Fairbrother	GAAGAA	-	Yeo up	GtAAGAA	-
				Goren	GAAGAA	0.9544	Yeo up	GtAAGA	-
							Yeo up	GtAAG	-
Fu02	FECH	9	g>t	Goren	GTTGGT	0.5404	Voelker up	GtTTGG	0.2084
							Voelker up	GtTTG	0.8168
							Goren	tTTGGT	0.5825
Fu03	EYA1	10	g>t	-	-	-	-	-	-
Fu04	LPL	5	g>t	-	-	-	Yeo up	TAAGt	-
Fu05	HEXA	13	g>a	-	-	-	-	-	-
Fu06	PKHD1	25	g>t	-	-	-	Yeo up	GTTCT	-
							Voelker up	GTTCT	0.0607
Fu07	COL1A2	37	g>t	Goren	GGTGCT	0.7193	Chasin ESE	tGTGCTGC	0.34587
							Goren	tGTGCT	0.0246
Fu08	CLCN2	19	g>a	-	-	-	-	-	-
Fu09	LAMA2	24	g>a	Voelker up	AGGTGAA	0.3906	Chasin ESS	aTGAATGT	0.77723
							Yeo up	TCAGa	-
							Voelker up	CAGaTG	0.1424
Fu10	CAPN3	10	g>t	SC35	GCTCCATG	0.1646	Chasin ESS	tCTCCATG	0.38862
							Yeo up	TAAGt	-
Fu11	CAPN3	17	g>t	SC35	GTTCCCAA	0.7901	Voelker up	GtTTC	0.6492
Fu12	NEU1	2	g>a	Voelker up	TGACAGG	0.5204	Voelker up	CAGaTG	0.1424
Fu13	COL6A2	8	g>t	-	-	-	SRp55	tGCGTT	0.632
Fu14	COL1A2	23	g>a	-	-	-	-	-	-
borderline set sequences (corresponding to sequences shown in Figure 2B)
BOR1	COL1A1	11	g>t	Goren	GGTGCT	0.7193	Goren	tGTGCT	0.0246
BOR2	BRCA2	12	g>t	Chasin ESE	GAGAACCC	0.93932	-	-	-
BOR3	BRCA2	24	g>a	Yeo up	GTAGGT	-	Voelker up	TAGaTT	0.2272
				Voelker up	GGTTT	0.5372	Yeo up	AGaTTT	-
							Voelker up	AGaTTT	0.5079
							Voelker up	AGaTT	0.0021
							Yeo up	GaTTTCA	-
							Voelker up	GaTTTC	0.022
							Voelker up	GATTT	0.8911
BOR4	NF1	24	g>t	Voelker up	GGAATA	0.5131	Voelker up	AGTAAAT	0.1895
							Voelker up	AGTAA	0.4335
							Voelker up	GTAAT	0.1613
BOR5	ATP7A	16	g>a	Voelker up	GGTAA	0.2848	SRp40	aTAAAGG	0.5477
				Voelker up	AGGTAA	0.1435	Voelker up	GaTAA	0.0126
evaluation set sequences (corresponding to sequences shown in Figure S3)
Eval1	BRCA2	7	c.517g>t	-	-	-	-	-	-
Eval2	RHAG	9	c.1139g>t	Voelker up	GGTTTAA	0.4042	Chasin ESS	tTTTAATT	0.93327
				Voelker up	GGTTTA	0.044	Yeo up	GtTTTAA	-
				Voelker up	GGTTT	0.5372	Yeo up	GtTTTA	-
							Yeo up	GtTTT	-
							Voelker up	GtTTT	0.8628
Eval3	APC	4	c.423g>t	Voelker up	AGGTCA	0.0901	Yeo up	GtTCATT	-
Eval4	CFTR	4	c.274g>t	-	-	-	SRp55	tAAGTC	0.526
							Voelker up	AGtAA	0.4335
							Yeo up	GtAAGTC	-
							Yeo up	GtAAGT	-
							Yeo up	GtAAG	-
Eval5	IDS	4	c.419g>t	-	-	-	-	-	-
Eval6	NT5C3	8	c.339g>c	SC35	GTATACTA	0.7528	-	-	-
Eval7	RHAG	6	c.808g>a	-	-	-	Voelker up	AGaTT	0.0021
Eval8	APC	15	c.1959g>a	Goren	GCAAAT	0.4842	Yeo up	TCAGa	-
							Yeo up	TTTCAGa	-
							Yeo up	TTCAGa	-
Eval9	UROS	9	c.562g>t	Wang	GGGGTT	-	-	-	-

## Sheet: exon border not preserved
Sequence	gene	exon	mutation	wt			mut
				SRE (Sroogle)	sequence	score	SRE (Sroogle)	sequence	score
test set sequences (corresponding to sequences shown in Figure 2A)
O13	BTK	15	c.1482g>t	Chasin ESE	CTGTAGGA	0.41359	-	-	-
HK08	BTK	18	c.1883g>a	Wang	GGGTTT	-	Wang	aGGTTT	-
				Wang	AGGGGT	-	SF2	TAGaGGT	0.3157
				Wang	TAGGGG	-	SRp40	CTAGaGG	0.7638
				Wang	CTAGGG	-
				Wang	GGGGTT	-
				Wang	TCTAGG	-
PID1	BTK	10	g>t	SF2	CACAGGT	0.9853	SF2	CACAGtT	0.7606
				SRp40	TCACAGG	1	SRp40	TCACAGt	0.7697
							Goren	GtTGGT	0.5404
PID2	BTK	17	g>a	Wang	AGGTAT	-	Chasin ESS	GaTATGTC	0.04122
				SRp40	TTGCAGG	0.5559	Chasin ESE	CTTGCAGa	0.20534
				SF2	TCGAGGT	0.1843	Fairbrother	GaTATG	-
				SRp55	TGCAGG	0.241	SRp55	TGCAGa	0.853
							Goren	GCAGaT	0.1509
PID3	SERPING1	4	g>a	SRp40	TTGCAGG	0.5559	Chasin ESE	GTTGCAGa	0.02524
				SRp55	TGCAGG	0.241	SRp55	TGCAGa	0.853
							Fairbrother	CAGaGG	-
							SF2	CAGaGGC	0.7658
							Goren	GCAGaG	0.1456
PID4	FAS	8	g>t	Wang	TCTAGG	-	-	-	-
				Fairbrother	GAAACA	-
				Fairbrother	AGGAAA	-
				Fairbrother	GGAAAC	-
PID5	NBN	13	g>a	SF2	TACAGGG	0.2313	SF2	CAGaGAT	0.5007
				SRp40	CTACAGG	0.9844	SRp40	CTACAGa	0.4694
							Fairbrother	AGaGAT	-
							Fairbrother	TACAGa	-
							SRp55	TACAGa	0.684
PID6	ATM	32	g>t	Fairbrother	AGGAAA	-	Chasin ESS	TTTTAGtA	0.94014
				Wang	TTTAGG	-	Wang	TTTAGt	-
PID7	ATM	10	g>t	Wang	TTTAGG	-	Wang	TTTAGt	-
				SC35	GGCTACAG	0.9528	SC35	GtCTACAG	0.8636
				Goren	GGCTAC	0.5368	Chasin ESS	TTTTTAGt	0.90383
							Goren	GtCTAC	0.1053
PID8	CD55	9	g>c	Wang	GTAGGT	-	SC35	AGcTACTA	0.7251
				Wang	TAGGTA	-	SRp55	TGTAGc	0.421
							SRp40	CTACTAC	0.7779
							Goren	GTAGcT	0.4807
							Goren	AGcTAC	0.3228
PID9	IL17RA	12	g>c	Goren	TCCAGG	0.1684	Goren	cGCCTG	0.3439
				SRp40	TTCCAGG	0.6461	SRp40	TTCCAGc	0.0887
Fu01	GH1	3	g>t	Chasin ESE	AGGAAGAA	0.86602	-	-	-
				Chasin ESE	GAAGAAGC	0.98689
				Fairbrother	AGGAAG	-
				Fairbrother	GAAGAA	-
				Chasin ESE	GGAAGAAG	0.93786
				Fairbrother	GGAAGA	-
				Goren	GGAAGA	0.4035
				Goren	GAAGAA	0.9544
Fu02	FECH	9	g>t	SF2	CATAGGT	0.7063	Wang	GtTTGG	-
				Wang	TAGGTT	-	Chasin ESS	ATAGtTTG	0.38763
				Goren	GTTGGT	0.5404	Wang	TAGtTT	-
							Wang	AGtTTTG	-
							Goren	tTTGGT	0.5825
Fu03	EYA1	10	g>t	Wang	TTTAGG	-	Wang	TTTAGt	-
							Chasin ESS	TTTTAGtA	0.94014
							Chasin ESS	ATTTTAGt	0.81158
Fu04	LPL	5	g>t	SC35	GGCCTCGA	0.4161	SRp55	TAAGtC	0.526
				SRp40	TTTAAGG	0.5477
Fu05	HEXA	13	g>a	SRp40	CTCCAGG	0.4545	SRp40	CCAGaCC	0.342
				SC35	GGCCCAGA	0.0149	SC35	AGaCCCAG	0.2375
				Goren	TCCAGG	0.1684	SF2	CTCCAGa	0.0044
							Chasin ESE	CCTCCAGa	0.16602
Fu06	PKHD1	25	g>t	SRp40	TCTCAGG	0.968	SRp40	TCTCAGt	0.2086
				SF2	CTCAGGT	0.9236	SF2	CTCAGtT	0.29
				SC35	GGTCTCTG	0.9797	SC35	GtTCTCTG	0.9265
							Wang	AGtTCT	-
Fu07	COL1A2	37	g>t	SRp40	CAACAGG	0.6893	Chasin ESE	tGTGCTGC	0.34587
				SF2	AACAGGG	0.4772	Goren	tGTGCT	0.0246
				SC35	GGGTGCTG	0.4762
				Wang	AGGGTG	-
				Chasin ESS	AACAGGGT	0.26398
				Goren	GGTGCT	0.7193
Fu08	CLCN2	19	g>a	SRp40	ACACAGG	0.968	SRp40	ACACAGa	0.2086
				SF2	CACAGGG	0.9699	SF2	CACAGaG	0.4427
							SRp55	CACAGa	0.18
							Chasin ESE	ACACAGaG	0.34806
							SF2	CAGaGAG	0.3157
Fu09	LAMA2	24	g>a	SRp40	CCTCAGG	0.9359	SF2	CAGaTGA	0.8333
				SF2	CTCAGGT	0.9236	Fairbrother	AGaTGA	-
				Goren	GGTGAA	0.5754	Fairbrother	GaTGAA	-
							Chasin ESS	aTGAATGT	0.77723
							Goren	GaTGAA	0.9895
							Goren	TCAGaT	0.2596
Fu10	CAPN3	10	g>t	SRp40	TCTAAGG	0.6893	SRp55	TAAGtC	0.526
				SC35	GGCTCCAT	0.4298	Chasin ESS	tCTCCATG	0.38862
				SC35	GCTCCATG	0.1646
Fu11	CAPN3	17	g>t	SF2	CTCAAGG	0.1747	SF2	CTCAAGt	0.3957
				SC35	GTTCCCAA	0.7901	SC35	GtTTCCCA	0.8288
				SC35	GGTTCCCA	0.9385	Goren	CAAGtT	0.386
Fu12	NEU1	2	g>a	SRp40	TGACAGG	0.9814	SRp40	TGACAGa	0.3763
				SF2	GACAGGT	0.8752	Fairbrother	AGaTGC	-
							Fairbrother	GaTGCA	-
							Goren	GaTGCA	0.4351
							Goren	GACAGa	0.5579
Fu13	COL6A2	8	g>t	SRp40	CCCCAGG	0.623	SRp40	CCAGtGC	0.3942
				SF2	CCCAGGG	0.7658	SRp55	tGCGTT	0.632
				Goren	CCCAGG	0.1228	Goren	CCCAGt	0.2842
Fu14	COL1A2	23	g>a	-	-	-	SC35	GAATAGtG	0.6938
							Goren	AGtGCC	0.1596
borderline set sequences (corresponding to sequences shown in Figure 2B)
BOR1	COL1A1	11	g>t	Wang	AGGGTG	-	Goren	tGTGCT	0.0246
				SRp40	CTCCAGG	0.4545
				Goren	GGTGCT	0.7193
				Goren	TCCAGG	0.1684
BOR2	BRCA2	12	g>t	Chasin ESE	TAGGAGAA	0.23155	SRp40	TTAGtAG	0.5857
				Chasin ESE	AGGAGAAC	0.99272	Wang	TTTAGt	-
				Fairbrother	AGGAGA	-	Chasin ESS	TTTTAGtA	0.94014
				Chasin ESE	GGAGAACC	0.96602	Chasin ESS	TTTTTAGt	0.90383
				Fairbrother	GGAGAA	-	Goren	GtAGAA	0.2632
				Wang	TTTAGG	-
				Goren	GGAGAA	0.7965
BOR3	BRCA2	24	g>a	Wang	GTAGGT	-	SRp55	TGTAGa	0.105
				Wang	AGGTTT	-	SC35	GaTTTCAG	0.7108
				SC35	GGTTTCAG	0.8193
				Wang	TAGGTT	-
BOR4	NF1	24	g>t	Wang	TATAGG	-	-	-	-
				SRp40	CTATAGG	0.4694
BOR5	ATP7A	16	g>a	SF2	TACAGGT	0.4427	SRp55	TACAGa	0.684
				SRp40	TTACAGG	0.9963	SRp40	aTAAAGG	0.5477
				Wang	AGGTAA	-	SRp40	TTACAGa	0.6587
							Fairbrother	TACAGa	-
evaluation set sequences (corresponding to sequences shown in Figure S3)
Eval1	BRCA2	7	c.517g>t	SRp40	TCCCAGG	0.7601	SRp55	AGtGTC	0.019
				SF2	CCCAGGG	0.7658	Fairbrother	GtGTCG	-
				Goren	CCCAGG	0.1228	Goren	CCCAGt	0.2842
Eval2	RHAG	9	c.1139g>t	SRp40	TCACAGG	1	SRp40	TCACAGt	0.7697
				SF2	CACAGGT	0.9853	SF2	CACAGtT	0.7606
				Wang	AGGTTT	-	Chasin ESS	tTTTAATT	0.93327
				Wang	GGTTTA	-
Eval3	APC	4	c.423g>t	SC35	GGTCATTG	0.7683	SC35	GtTCATTG	0.4888
				Chasin ESS	AAATAGGT	0.49264
Eval4	CFTR	4	c.274g>t	Fairbrother	AGGAAG	-	SRp55	tAAGTC	0.526
							Wang	GtAAGT	-
Eval5	IDS	4	c.419g>t	-	-	-	Goren	CAAGtG	0.4281
Eval6	NT5C3	8	c.339g>c	SRp40	CTCCAGG	0.4545	-	-	-
				SC35	GTATACTA	0.7528
				Wang	AGGTAT	-
				Wang	GGTATA	-
				Goren	TCCAGG	0.1684
Eval7	RHAG	6	c.808g>a	SC35	GGTTCACA	0.618	SC35	GaTTCACA	0.423
				SRp40	ACACAGG	0.968	SRp40	ACACAGa	0.2086
				SF2	CACAGGT	0.9853	SF2	CACAGaT	0.6131
							SRp55	CACAGa	0.18
							Fairbrother	GaTTCA	-
Eval8	APC	15	c.1959g>a	SRp40	TTTCAGG	0.9441	SF2	CAGaCAA	0.8231
				Goren	GCAAAT	0.4842	Fairbrother	TTCAGa	-
							Fairbrother	GaCAAA	-
							Fairbrother	AGaCAA	-
Eval9	UROS	9	c.562g>t	SRp40	CCACAGG	0.994	SRp40	CCACAGt	0.6304
				SF2	CAGGGGG	0.1087	SRp40	ACAGtGG	0.4858
				SF2	CACAGGG	0.9699	SF2	CAGtGGG	0.3671
				Wang	GGGGTT	-	SF2	CACAGtG	0.6395
				Wang	GGGGGT	-	Wang	GtGGGT	-
				Wang	AGGGGG	-
