# Supplementary material for: Exon First Nucleotide Mutations in Splicing: Evaluation of In Silico Prediction Tools
Source: PLoS One. 2014 Feb 21;9(2):e89570. doi: 10.1371/journal.pone.0089570 (PMC3931810; doi:10.1371/journal.pone.0089570)
Supplement: Table S8 — Ready-set formulae to facilitate making conclusions of the individual and the combinatorial predictions. Acc = acceptor splice site; Longest Py stretch = the longest uninterrupted polypyrimidine stretch; Py = number of pyrimidines (in 25 upstream from 3’ss). (XLS) [file pone.0089570.s005.xls]

## Sheet: Example
Individual predictions
	Longest Py stretch	Py in 25 nt	SSPNN	MaxEnt Acc score	MaxEnt Acc Percentile	PSSM Acc score	PSSM Acc percentile		Please fill-in your data: only to the blue cells.
wt	6	19	0.96	10.71	0.82	87.48	0.65		The other cells will be filled-in automatically.
mut	-	-	0.93	10.14	0.73	86.39	0.56
difference	-	-	0.03125	0.0532213	0.109756	0.01246	0.138462
	Longest Py stretch	Py in 25 nt	SSPNN difference	MaxEnt Acc score mut	MaxEnt Acc Percentile mut	MaxEnt Acc score difference	MaxEnt Acc percentile difference	PSSM Acc score difference	PSSM Acc percentile difference
cut-off limit	12	18	0.0683	8.07	0.38	0.2	0.4376	0.0243	0.3043
predicts	1	0	0	0	0	0	0	0	0		0 =	non-aberrant
predicts	aberrant	non-aberrant	non-aberrant	non-aberrant	non-aberrant	non-aberrant	non-aberrant	non-aberrant	non-aberrant		1 =	aberrant
Combined predictions
A	B	C
0	0	0
non-aberrant	non-aberrant	non-aberrant
comprises:
Py in 25 nt	Py in 25 nt	Py in 25 nt
MaxEnt Acc score difference	MaxEnt Acc score difference	MaxEnt Acc percentile difference
MaxEnt Acc percentile difference	PSSM Acc score difference	PSSM Acc score difference
Calculations made for the SerpinG1 exon 4 mutation (c.1285G>A).

## Sheet: Test
Individual predictions
	Longest Py stretch	Py in 25 nt	SSPNN	MaxEnt Acc score	MaxEnt Acc Percentile	PSSM Acc score	PSSM Acc percentile		Please fill-in your data: only to the blue cells.
wt									The other cells will be filled-in automatically.
mut	-	-
difference	-	-	#DIV/0!	#DIV/0!	#DIV/0!	#DIV/0!	#DIV/0!
	Longest Py stretch	Py in 25 nt	SSPNN difference	MaxEnt Acc score mut	MaxEnt Acc Percentile mut	MaxEnt Acc score difference	MaxEnt Acc percentile difference	PSSM Acc score difference	PSSM Acc percentile difference
cut-off limit	12	18	0.0683	8.07	0.38	0.2	0.4376	0.0243	0.3043
predicts	1	1	#DIV/0!	1	1	#DIV/0!	#DIV/0!	#DIV/0!	#DIV/0!		0 =	non-aberrant
predicts	aberrant	aberrant	#DIV/0!	aberrant	aberrant	#DIV/0!	#DIV/0!	#DIV/0!	#DIV/0!		1 =	aberrant
Combined predictions
A	B	C
#DIV/0!	#DIV/0!	#DIV/0!
#DIV/0!	#DIV/0!	#DIV/0!
comprises:
Py in 25 nt	Py in 25 nt	Py in 25 nt
MaxEnt Acc score difference	MaxEnt Acc score difference	MaxEnt Acc percentile difference
MaxEnt Acc percentile difference	PSSM Acc score difference	PSSM Acc score difference
